# Supplementary material for: Theoretical integration of user satisfaction and technology acceptance of the nursing process information system
Source: PLoS One. 2019 Jun 4;14(6):e0217622. doi: 10.1371/journal.pone.0217622 (PMC6548361; doi:10.1371/journal.pone.0217622)
Supplement: S3 File — (CSV) [file pone.0217622.s003.csv]

CUR1	CUR2	CUR3	COM1	COM2	COM3	FORM1	FORM2	ACCU1	ACCU2	IQ1	IQ2	IQ3	REL1	REL2	REL3	FLE1	FLE2	ACCE1	ACCE2	ACCE3	TIME1	TIME2	TIME3	ENJ1	ENJ2	ENJ3	SYSQ1	SYSQ2	EMP1	EMP2	TAN1	TAN2	TAN3	ASS1	ASS2	ASS3	SER1	SER2	SER3	RES1	RES2	SQ1	SQ2	IS	SYSS	SS	ATT1	ATT2	ATT3
4	5	4	3	3	4	4	5	5	4	5	4	4	6	5	4	4	5	4	4	3	3	4	4	3	3	4	5	6	3	4	4	4	5	5	4	4	4	4	4	4	4	5	4	5	4	4	4	5	5
5	4	5	4	3	4	5	2	3	2	4	2	3	4	4	4	3	5	3	3	4	3	4	3	3	3	3	5	5	3	3	4	4	3	3	3	3	3	3	4	3	3	3	4	4	5	3	3	4	4
3	4	3	4	3	3	4	4	4	4	4	4	4	3	4	4	4	4	4	3	4	4	4	3	3	3	3	4	4	4	4	4	5	4	4	4	4	4	4	4	4	4	4	4	3	4	3	4	4	3
4	4	4	5	6	6	6	6	5	6	5	5	4	6	5	5	5	6	5	4	5	4	5	5	5	5	5	6	6	4	4	6	6	6	6	6	5	4	5	4	6	6	4	5	6	6	5	6	6	6
4	5	4	4	4	4	5	4	4	4	4	4	4	5	4	4	5	4	5	4	5	5	4	5	4	4	4	4	4	4	4	4	4	4	4	4	4	4	4	4	4	4	4	4	3	4	4	4	5	5
4	4	4	4	6	5	4	4	4	4	4	4	4	4	4	4	4	5	4	4	4	4	3	4	4	4	4	4	3	4	4	4	4	4	4	4	4	4	4	4	4	4	4	4	4	4	4	4	4	4
4	5	4	6	6	6	6	6	4	6	6	6	5	6	6	6	6	6	6	6	6	5	5	5	5	5	5	6	6	5	4	6	6	6	6	5	6	6	5	5	6	6	6	6	6	6	5	6	6	6
4	4	4	4	4	4	4	4	4	4	4	4	4	4	4	4	4	5	4	4	4	4	4	4	4	4	4	4	4	4	4	4	4	4	4	4	4	4	4	4	4	4	4	4	4	4	4	4	4	4
5	3	4	4	4	4	4	3	5	5	4	4	4	3	4	4	5	5	5	5	5	4	4	5	4	3	3	5	5	4	4	5	5	4	4	4	4	5	4	4	4	4	3	4	4	5	3	4	3	3
5	6	5	6	6	6	6	5	5	6	5	6	5	5	6	6	6	6	6	5	6	4	5	5	6	6	6	6	5	5	4	5	6	6	5	6	6	6	5	4	5	5	6	5	5	6	6	5	6	6
5	5	5	5	5	5	5	5	5	5	4	5	4	5	5	5	5	5	5	5	5	4	5	5	5	5	5	4	5	5	5	4	4	4	4	4	5	5	5	4	5	5	5	4	4	5	5	5	5	5
5	5	5	5	5	5	5	5	5	5	5	5	5	5	5	6	5	5	5	5	5	5	4	5	4	4	5	4	4	4	4	4	4	5	5	4	5	5	5	5	5	5	5	5	6	4	5	5	5	5
6	5	5	6	5	5	5	4	5	5	4	5	4	5	5	5	6	7	6	6	6	5	5	5	5	5	5	5	3	4	5	4	5	4	5	4	5	5	4	4	5	5	5	4	6	5	5	5	5	5
5	5	5	3	5	5	5	5	5	6	6	6	5	6	5	4	5	7	5	5	5	5	4	5	3	3	3	4	4	4	5	6	6	6	4	5	5	6	5	5	6	6	6	4	5	3	3	4	4	4
5	4	4	5	5	5	5	4	5	5	5	5	5	5	5	5	5	4	5	5	5	5	5	5	5	5	5	5	5	5	5	5	5	5	5	5	4	5	5	5	5	5	5	5	5	5	4	5	5	5
5	5	4	4	3	4	5	5	4	4	4	3	3	5	5	5	5	4	5	5	5	5	4	5	3	4	3	4	4	3	4	3	4	4	4	5	5	4	4	4	5	5	4	4	4	4	4	3	3	3
4	4	4	4	4	4	4	4	3	4	4	4	4	4	4	4	4	5	4	4	4	4	4	4	4	4	4	4	4	4	3	4	4	4	4	4	4	4	4	4	4	4	4	3	3	4	4	3	3	3
4	4	4	2	3	3	3	3	4	3	3	2	3	4	4	4	4	5	4	4	4	4	5	4	4	4	4	3	3	4	4	4	4	4	4	4	4	4	4	4	4	4	4	4	3	4	4	4	4	4
4	4	4	4	4	3	4	3	4	4	3	4	3	4	4	4	4	4	4	4	4	4	5	4	4	4	4	4	4	4	4	3	3	3	3	3	3	4	4	4	3	4	4	3	4	4	4	4	4	4
4	4	4	4	5	4	4	4	4	4	4	5	4	4	4	4	4	5	4	4	5	4	4	4	4	4	4	4	4	4	4	4	4	4	4	4	4	4	4	4	4	4	4	5	5	4	4	4	4	4
5	4	5	5	4	4	4	5	4	5	5	5	5	3	4	4	5	5	5	5	5	4	4	5	5	5	5	5	5	4	5	5	5	5	4	4	5	5	5	4	5	5	5	4	4	5	4	5	5	5
4	4	4	4	4	5	4	4	4	4	4	4	4	5	4	4	4	6	4	5	4	4	4	4	4	4	4	4	4	4	4	4	5	5	4	4	4	4	4	4	5	5	4	5	3	4	4	4	4	4
4	4	4	6	4	4	4	4	5	3	4	6	5	6	5	5	5	7	5	4	5	6	5	5	5	5	5	5	5	5	4	5	5	5	4	5	5	5	4	4	6	6	5	4	4	5	5	5	5	5
4	4	4	4	4	4	4	4	4	4	4	4	4	5	4	4	5	4	4	5	5	4	4	5	4	4	4	4	4	4	4	4	4	4	4	4	4	4	4	4	4	4	4	3	3	4	4	5	5	4
4	4	4	4	4	4	4	4	4	4	4	4	4	4	4	4	4	5	4	4	4	4	4	4	3	3	3	4	4	4	4	4	4	4	4	4	4	4	3	3	3	3	3	4	4	4	3	3	3	3
5	6	4	7	7	6	6	6	5	6	5	4	6	7	7	7	7	7	7	7	7	6	6	7	7	7	7	6	5	5	4	4	6	4	4	5	4	6	5	4	6	6	5	6	6	4	6	7	7	6
4	5	4	5	5	5	5	4	4	4	4	5	4	4	5	5	5	5	5	5	4	5	5	6	4	4	4	3	5	5	5	4	4	4	4	4	4	4	4	4	5	5	4	4	5	5	4	4	4	4
5	5	5	6	6	4	5	5	5	5	3	5	4	5	4	4	6	6	5	6	5	5	5	6	4	4	4	4	3	5	5	2	4	4	5	4	5	5	4	4	5	6	5	4	6	5	4	5	4	5
4	4	4	4	4	5	3	4	4	4	4	5	4	5	4	3	4	4	4	5	4	4	4	4	4	4	4	4	4	3	3	5	5	5	4	4	3	5	4	4	4	4	4	5	4	3	3	4	4	4
5	5	4	6	5	5	6	5	5	5	4	4	5	6	6	5	5	6	5	5	5	5	4	5	5	5	5	6	6	5	4	5	5	6	5	5	5	5	5	4	5	5	5	4	6	5	4	5	6	6
4	3	3	3	3	4	4	4	3	4	4	3	3	5	3	3	4	5	5	4	4	4	4	4	2	2	2	4	4	3	3	3	4	4	3	3	3	3	3	3	4	4	3	3	3	4	3	4	4	4
4	5	5	5	6	5	4	2	4	4	4	4	4	5	5	5	4	4	4	4	4	5	5	6	5	5	5	5	6	4	4	4	4	4	4	4	4	4	3	3	3	4	4	4	5	6	4	6	6	6
4	4	4	3	5	5	3	4	4	4	3	3	3	4	5	4	4	4	4	4	4	4	5	4	4	4	3	4	4	4	4	4	4	4	4	4	4	3	4	3	4	3	4	5	4	4	4	3	4	4
2	2	2	5	4	3	3	3	3	3	4	2	3	3	2	2	3	3	2	3	3	2	2	3	4	4	4	3	2	2	3	2	3	3	3	2	3	3	4	3	3	3	3	4	3	4	2	4	5	4
3	3	3	3	3	3	3	3	2	3	2	3	2	2	3	4	3	2	3	3	4	3	3	3	2	2	2	3	3	3	3	3	3	3	3	3	4	3	2	2	4	4	3	2	3	2	3	3	3	3
4	5	4	6	6	6	6	6	5	6	5	4	5	7	4	4	6	5	5	5	5	5	4	5	3	4	4	6	6	4	4	5	5	6	6	5	5	5	4	4	6	4	4	5	6	6	5	6	6	6
3	3	3	5	3	3	3	3	2	3	3	3	3	3	4	3	3	3	3	3	3	3	3	3	5	4	4	3	3	3	2	5	3	4	3	4	3	4	3	3	3	3	2	4	3	3	3	4	5	6
4	4	4	4	4	4	4	4	3	4	3	4	3	4	4	4	4	5	4	4	4	4	4	5	3	3	3	3	4	3	3	3	4	4	3	3	3	3	4	3	3	3	4	3	5	4	4	4	4	4
4	4	4	4	4	5	3	4	3	4	4	4	4	4	3	5	4	4	4	4	4	5	4	4	4	4	4	5	5	4	3	4	4	4	4	4	4	3	4	3	4	4	4	4	4	4	3	3	4	4
4	4	4	5	5	5	5	5	3	5	5	4	4	5	4	5	5	5	5	5	4	5	4	5	4	4	4	5	3	4	4	4	3	4	5	4	4	4	4	4	4	5	4	4	4	5	4	5	5	4
4	5	4	4	3	3	3	3	3	4	3	4	3	5	5	5	5	4	5	5	3	5	5	5	4	4	4	3	3	3	3	1	1	3	3	3	3	3	4	3	3	3	3	4	5	3	3	3	5	5
3	3	3	3	4	4	4	4	4	4	3	3	3	4	2	4	4	5	3	4	4	3	3	4	4	4	4	4	4	4	4	4	4	4	4	4	4	4	3	3	3	3	3	3	4	4	3	3	3	3
4	2	3	4	4	4	4	4	4	4	4	4	4	4	4	2	4	3	4	4	4	2	3	3	4	3	3	4	4	4	4	4	4	4	4	4	4	4	4	4	4	4	4	3	4	4	4	4	4	4
4	4	4	4	4	4	4	4	4	4	4	4	4	5	4	4	4	5	4	4	5	4	4	4	4	4	3	3	3	4	4	3	3	4	4	4	4	4	4	4	4	4	4	4	5	4	4	4	4	4
4	4	4	5	5	3	3	5	5	4	5	4	5	6	5	5	5	5	5	4	3	4	4	4	3	2	2	3	5	2	3	5	5	5	5	3	3	5	4	4	5	3	2	3	5	3	3	4	4	3
2	2	2	2	2	2	2	2	2	2	2	2	2	2	2	2	2	3	2	2	2	2	2	2	2	2	2	2	2	2	2	2	2	2	2	2	2	2	3	2	2	2	2	3	2	3	2	5	5	5
4	4	4	3	3	5	5	5	5	6	5	5	5	5	4	6	6	7	4	4	6	6	5	5	4	4	4	5	4	5	4	5	5	5	5	5	5	5	4	4	6	4	5	4	6	5	5	5	5	5
3	4	3	4	4	4	3	3	2	3	2	4	3	4	4	4	2	4	4	4	3	4	4	4	3	3	3	2	2	2	2	2	2	3	3	3	3	3	4	3	4	4	3	5	5	3	4	4	4	4
5	4	4	6	6	6	6	6	4	6	6	6	5	6	5	5	5	5	5	6	6	4	5	4	6	5	5	4	5	4	5	5	6	6	5	5	4	5	4	4	6	6	5	6	5	6	5	6	6	6
3	3	3	4	3	3	2	3	2	3	2	2	2	4	4	4	3	3	3	4	4	3	4	4	3	3	3	3	3	2	2	2	2	2	4	3	2	2	3	2	2	2	2	4	2	3	2	3	3	3
4	3	3	4	3	3	2	3	2	3	2	2	2	2	4	4	3	3	4	4	4	3	4	4	3	3	3	3	3	3	2	2	2	2	4	3	2	2	3	2	2	2	2	3	2	3	2	2	3	2
3	3	3	3	3	3	3	3	3	4	3	3	3	3	3	3	3	4	3	3	3	4	3	4	4	3	3	4	4	4	3	3	3	3	3	3	4	3	3	3	3	3	3	3	4	4	3	4	3	3
3	5	3	4	3	3	3	4	4	3	4	4	4	3	4	3	4	5	3	4	4	3	4	4	5	3	3	3	4	4	4	4	4	4	4	4	4	4	4	4	4	4	4	3	3	4	4	4	4	4
3	3	3	4	3	3	3	3	3	4	4	3	3	4	4	3	3	4	3	3	3	4	3	4	4	4	4	3	4	3	3	4	4	3	4	4	4	3	4	3	4	4	4	4	4	3	3	4	4	4
4	5	4	1	3	6	6	6	5	5	3	5	4	3	5	4	5	6	5	6	5	4	4	4	3	3	3	5	3	5	4	5	3	4	4	4	4	5	4	4	4	4	4	4	3	4	5	3	3	3
4	5	4	4	3	4	3	4	4	3	4	5	4	4	5	4	5	5	5	4	4	5	4	4	3	3	3	3	3	3	4	4	4	4	4	4	4	4	4	4	4	4	3	5	5	3	4	4	4	4
4	4	4	4	4	4	4	4	3	4	4	4	4	5	4	4	4	5	4	4	4	4	4	4	4	4	4	4	4	3	4	3	3	4	3	3	3	3	4	3	3	3	3	4	5	4	3	3	5	5
4	3	4	4	4	3	3	3	2	3	3	3	3	4	4	5	5	6	5	4	5	3	4	4	3	3	2	2	2	2	2	1	1	1	1	1	1	2	2	2	1	1	1	3	3	2	2	4	3	3
4	4	4	4	4	3	5	3	3	3	4	4	4	5	4	2	5	6	4	5	4	4	4	5	4	4	4	2	2	4	4	2	3	3	1	1	1	3	3	3	1	1	3	5	5	2	6	6	6	6
5	4	4	5	5	5	5	5	5	5	5	5	5	5	5	5	5	5	4	4	3	5	4	5	5	5	5	5	5	5	4	5	5	5	5	5	5	4	4	4	5	5	5	4	5	5	5	5	5	5
4	5	4	6	4	5	5	5	4	5	5	5	4	6	5	5	5	5	5	5	5	5	4	5	5	5	5	4	5	5	4	6	5	5	5	6	5	5	5	4	5	5	5	5	5	4	5	5	5	5
4	5	4	5	5	5	5	5	5	4	5	5	5	6	5	5	5	6	4	4	5	4	5	4	4	5	4	4	4	5	4	4	4	5	5	5	5	5	3	4	4	5	4	5	5	4	5	5	5	5
5	5	4	5	5	5	5	5	4	5	5	3	5	5	5	5	5	5	4	3	4	4	5	5	4	4	4	3	5	4	4	5	5	5	6	5	6	5	5	5	5	5	5	5	4	4	5	5	4	5
5	4	4	5	5	5	5	5	4	5	5	5	5	6	5	5	5	6	5	5	5	4	4	5	5	5	4	4	4	4	4	4	4	5	5	5	5	5	3	4	5	5	4	5	4	4	4	5	5	5
5	4	4	5	5	5	5	5	5	4	4	5	4	5	5	5	5	5	6	5	5	4	5	5	5	5	4	5	4	5	4	4	5	4	5	5	5	5	5	5	5	5	5	5	5	4	6	5	5	5
5	4	5	6	6	6	6	6	4	5	6	4	5	7	6	5	6	7	5	6	6	5	4	5	6	6	6	6	5	4	5	5	4	4	5	6	5	4	5	4	4	6	4	5	6	4	5	6	6	6
5	4	4	5	6	6	6	6	5	4	4	5	4	5	5	5	6	5	5	6	6	5	5	4	5	6	5	5	5	5	4	6	6	6	6	5	5	4	5	4	5	4	6	4	5	4	6	6	4	6
4	5	4	3	5	5	4	5	5	5	5	5	5	5	5	4	5	5	5	5	4	4	5	5	3	5	5	4	5	4	4	3	3	4	5	4	4	5	3	4	5	5	5	4	5	5	4	4	5	5
5	4	4	4	4	4	4	5	5	5	5	5	5	5	5	4	5	5	5	5	5	5	4	5	4	4	4	5	5	5	5	5	5	5	5	5	5	5	4	4	5	5	5	5	4	4	5	5	5	5
3	4	3	4	3	3	3	3	3	3	2	2	2	3	3	2	4	5	3	3	4	4	3	3	3	3	3	2	2	2	3	1	3	3	2	2	4	2	2	2	3	2	3	2	4	3	3	4	4	4
4	3	4	5	4	4	5	5	4	4	4	5	4	4	4	5	4	4	4	4	4	5	4	4	3	4	5	3	4	3	3	4	4	3	4	4	5	4	3	3	4	3	4	3	4	5	5	4	5	3
4	5	4	5	5	5	5	5	4	4	4	5	4	6	5	5	4	4	4	4	4	4	5	4	4	4	4	4	4	4	4	2	2	4	5	5	4	3	4	3	4	4	4	5	6	4	4	5	5	5
4	4	4	4	4	5	2	2	3	3	3	4	3	5	5	3	4	3	5	4	3	5	5	4	5	5	4	4	4	4	4	4	5	5	4	4	4	4	4	4	4	3	4	4	5	4	4	4	4	4
4	5	4	4	4	4	4	4	4	4	4	3	3	6	5	5	4	5	5	5	4	5	6	5	3	3	3	4	4	4	4	3	3	3	3	3	3	4	5	4	4	4	4	3	5	4	4	4	4	4
3	4	3	4	5	4	4	4	4	4	4	4	4	4	4	3	5	4	4	4	3	4	5	4	4	4	4	4	4	4	4	4	4	4	4	4	4	4	4	4	4	4	4	3	4	4	4	4	4	4
5	5	5	6	6	5	5	5	5	5	6	6	5	6	5	5	5	6	5	5	5	5	4	5	5	5	5	5	5	5	4	5	5	5	5	5	5	5	5	5	5	4	5	6	5	4	5	5	5	5
4	6	5	6	6	6	6	6	4	5	6	6	5	6	6	6	6	6	5	4	5	4	3	4	6	6	6	6	6	4	5	6	6	6	6	6	6	6	5	5	3	5	5	6	4	6	6	6	6	6
5	5	5	5	6	6	6	6	4	3	5	6	5	6	5	5	6	5	5	5	6	5	4	5	5	5	5	5	5	4	4	6	3	3	4	6	3	5	5	5	5	5	5	4	6	4	5	6	6	6
4	4	4	6	6	4	4	2	4	5	4	6	5	6	4	4	5	5	4	4	4	4	4	4	6	6	6	6	4	4	5	3	3	4	4	4	4	4	3	3	4	4	4	5	4	6	6	5	6	6
5	5	5	5	5	5	5	5	4	5	5	5	5	5	5	5	5	5	5	5	5	5	5	5	4	4	4	5	5	5	4	5	5	5	5	4	4	5	5	4	5	5	4	5	5	5	5	5	5	5
3	5	4	3	5	5	5	5	4	5	5	5	4	6	4	4	2	3	3	3	4	5	3	3	3	3	3	4	4	4	4	3	5	5	4	4	3	3	3	3	4	5	4	5	5	4	4	4	4	5
5	4	4	7	6	7	7	6	5	6	6	6	5	6	6	6	6	6	4	5	4	4	5	4	6	6	5	6	6	4	4	6	6	6	5	4	4	5	4	4	4	6	6	6	6	4	6	6	6	6
4	4	4	4	4	4	4	4	4	4	4	4	4	3	4	4	4	5	4	4	4	4	4	4	4	4	4	4	4	4	4	4	4	4	4	4	4	4	4	4	4	4	4	4	4	4	4	4	4	4
4	4	4	4	3	4	5	4	4	4	4	4	4	4	4	4	4	5	4	4	4	4	4	4	4	4	4	4	4	4	3	4	4	4	4	4	5	4	3	3	3	3	3	4	4	4	1	5	3	3
4	5	4	5	5	5	5	3	5	5	5	4	4	5	4	5	5	6	4	4	4	5	5	6	4	4	4	4	5	4	4	4	5	4	3	4	4	5	4	4	6	5	3	5	5	4	4	5	5	6
3	3	4	3	4	3	3	4	4	4	3	3	3	5	3	3	3	3	3	3	3	4	5	4	4	3	3	3	3	3	3	3	4	4	4	4	4	4	2	3	4	5	3	4	4	3	3	5	4	4
5	4	4	5	5	5	5	5	5	5	6	5	5	5	5	5	6	6	5	5	6	5	5	4	4	5	5	5	5	5	4	5	5	5	5	5	5	4	5	4	5	5	5	5	4	4	5	5	5	5
4	3	3	4	4	5	5	5	4	4	4	4	4	5	3	3	5	5	3	4	4	3	3	4	4	4	4	4	4	3	4	4	5	5	4	5	4	5	4	4	4	4	4	5	5	4	5	5	5	6
2	3	2	1	1	1	1	1	1	1	3	3	3	3	2	3	3	3	3	2	2	3	3	2	2	2	2	1	2	2	1	1	1	2	3	3	2	5	2	3	3	3	1	3	2	2	2	1	2	2
4	4	4	4	5	5	5	4	4	4	5	5	5	5	4	4	5	5	4	5	5	4	4	5	5	5	5	5	5	5	4	4	4	5	4	4	5	3	4	3	4	5	5	5	4	4	5	5	5	5
4	4	4	4	4	5	4	5	4	4	5	4	4	4	3	5	5	4	5	4	5	3	3	3	5	3	4	5	3	3	4	3	3	3	4	5	5	5	4	4	4	4	5	4	3	4	3	3	5	5
4	4	4	3	5	4	4	4	4	5	4	5	4	6	4	4	5	4	4	5	4	4	4	4	4	4	4	4	4	3	4	3	3	4	4	4	4	5	4	4	5	4	4	5	3	3	4	5	5	5
2	3	2	2	2	2	2	2	2	2	2	2	2	5	2	2	3	3	2	3	3	2	2	3	2	4	2	2	2	2	2	4	4	4	2	2	2	2	3	2	2	2	1	5	5	2	1	2	5	4
4	4	4	4	5	5	5	5	4	5	4	4	4	6	4	4	4	5	4	4	4	4	3	4	5	5	5	5	5	5	5	5	5	4	4	4	5	3	4	3	4	4	4	5	5	4	5	5	5	5
3	5	4	5	5	4	5	2	4	5	5	6	5	6	5	5	5	5	3	4	4	4	5	4	4	6	5	6	6	3	4	5	4	4	5	5	4	4	5	4	5	4	6	6	6	5	6	6	6	6
4	5	4	6	5	6	6	6	5	5	6	6	6	6	6	6	6	7	4	5	4	5	5	4	4	4	4	6	6	5	4	6	6	6	6	6	6	4	4	3	4	5	6	6	4	5	6	6	6	6
2	3	2	3	3	3	3	3	3	3	3	3	3	3	3	3	3	4	3	3	2	3	3	3	3	3	3	3	3	3	3	1	3	3	3	3	3	3	3	3	3	3	3	3	3	3	3	3	3	3
5	3	4	5	4	4	4	4	3	4	4	4	3	5	3	4	5	4	5	6	5	3	3	4	4	4	4	4	5	3	3	3	4	4	4	4	3	3	4	3	4	4	4	4	5	4	5	4	5	5
4	4	3	4	4	4	4	4	4	4	4	3	4	4	4	4	4	5	4	4	4	4	4	4	4	4	4	4	4	4	4	4	4	4	4	4	4	4	4	3	4	4	4	4	5	4	4	4	4	4
4	4	4	5	5	5	5	5	4	5	4	5	4	5	5	5	5	6	5	5	5	5	5	5	6	5	5	5	5	4	4	5	5	5	5	5	5	3	4	3	5	5	5	4	5	4	5	5	5	5
4	4	3	5	4	4	4	4	4	4	4	4	4	3	4	4	4	5	4	4	4	4	4	4	4	4	4	4	4	4	4	4	4	4	4	4	5	4	4	4	4	4	4	4	4	4	4	4	4	4
5	4	4	3	4	4	5	4	4	5	3	4	3	6	6	6	6	5	5	5	6	4	4	5	3	3	3	5	5	4	5	1	3	4	4	5	5	3	4	3	5	5	4	5	4	4	5	5	4	4
4	4	4	4	4	4	4	4	4	4	4	4	4	6	5	4	4	5	4	4	4	4	4	4	4	4	4	4	4	4	4	4	4	4	4	4	4	4	3	3	4	4	4	5	5	4	4	6	4	6
4	5	4	5	5	5	5	5	5	5	3	4	4	6	5	5	4	6	4	5	5	4	5	4	4	4	4	5	5	5	5	4	4	4	4	4	5	4	4	4	4	4	3	4	4	5	4	4	3	4
4	4	3	5	6	5	4	4	4	5	6	6	5	6	4	4	5	5	4	4	6	4	4	4	6	6	6	5	5	4	4	4	4	4	4	4	4	4	5	4	4	4	4	6	5	4	4	5	6	6
4	5	4	5	5	5	5	5	5	5	5	5	5	7	5	5	5	6	5	5	5	4	4	5	6	6	5	5	5	4	4	5	5	5	5	5	5	3	4	3	4	5	5	3	6	5	5	5	6	5
5	4	4	4	5	5	5	5	4	5	5	5	5	6	5	5	5	5	5	5	5	4	4	5	4	5	5	5	5	3	4	4	5	5	4	4	4	5	3	4	4	4	4	3	4	4	4	5	5	5
3	4	3	3	3	3	3	3	2	3	2	3	3	5	4	4	3	4	3	3	3	4	4	3	4	4	4	3	3	2	2	1	1	3	3	3	3	2	3	2	3	3	3	2	4	3	3	3	3	3
2	2	2	3	2	2	2	2	2	2	2	1	1	2	2	2	3	3	2	2	2	2	2	2	2	2	2	2	2	2	2	2	3	3	3	2	2	2	2	2	2	2	2	2	3	2	2	2	2	2
4	3	3	4	3	3	2	2	4	3	4	4	4	2	3	3	5	6	5	4	5	3	3	4	3	3	3	3	2	3	3	4	4	4	4	4	1	5	3	4	4	4	4	2	4	2	4	2	3	3
4	5	4	5	5	4	4	5	4	4	3	5	5	5	5	5	5	5	5	5	5	5	5	5	5	5	5	5	5	1	4	4	4	5	4	5	5	5	4	4	5	5	4	5	5	4	4	5	5	5
3	4	3	6	6	4	5	5	5	4	5	5	5	6	4	3	6	6	3	3	3	5	3	3	5	5	5	5	5	4	4	5	5	5	5	5	5	3	4	3	5	4	5	4	5	5	5	6	7	7
3	4	3	5	5	5	4	5	5	4	4	4	4	6	5	3	4	4	4	5	4	5	3	3	5	5	5	4	5	4	4	5	5	5	5	5	4	5	4	4	4	4	3	4	4	4	6	6	7	7
4	4	4	4	4	5	5	4	4	5	5	4	4	5	4	5	4	5	4	4	4	3	4	4	4	4	4	4	5	5	4	5	5	5	5	5	5	4	4	4	4	4	5	4	5	4	5	5	5	5
4	4	4	5	5	5	5	5	5	5	5	5	5	5	5	5	4	6	5	4	4	4	4	4	5	5	5	5	5	4	4	5	5	5	5	4	4	5	3	4	5	5	5	4	4	4	5	5	5	5
3	3	3	4	5	4	4	3	3	5	4	4	4	2	4	4	3	5	4	5	4	4	5	4	3	3	3	4	3	3	4	3	3	4	3	4	4	4	3	3	4	3	4	3	3	4	5	4	3	3
4	4	4	4	4	4	4	4	3	4	4	4	4	2	4	4	4	5	4	4	4	4	4	4	4	4	4	4	4	2	3	1	1	1	1	1	1	4	2	3	2	2	3	1	2	4	2	2	2	2
4	4	4	4	4	4	4	4	4	4	4	4	4	4	4	4	4	5	4	4	4	4	4	4	4	4	4	4	4	4	4	4	4	4	4	4	4	4	4	4	4	4	4	4	4	4	4	4	4	4
4	4	4	4	4	4	4	3	4	3	3	4	3	3	5	5	4	5	4	4	4	4	5	4	4	3	4	3	3	4	4	4	5	4	4	4	3	5	3	4	3	3	4	3	5	4	4	4	5	5
4	4	4	4	4	5	5	5	4	5	4	5	4	5	5	3	4	4	4	4	4	4	3	4	5	5	5	4	4	4	4	2	2	4	4	4	4	4	4	4	4	4	4	4	5	4	4	4	4	4
3	4	3	6	5	6	6	5	5	4	6	6	5	6	6	5	5	6	5	6	6	4	5	5	6	6	5	6	5	4	5	5	6	6	5	5	5	6	5	5	4	5	6	6	5	4	6	6	5	6
4	4	4	5	4	5	5	4	4	4	6	5	4	5	5	5	6	6	5	6	6	5	5	4	5	6	6	4	5	5	4	4	4	5	5	5	5	4	5	4	5	5	6	5	5	5	6	4	4	4
4	4	4	4	4	4	4	4	4	4	5	3	4	4	4	5	4	5	3	4	5	4	4	4	4	5	3	4	4	4	5	4	5	5	5	4	4	5	4	4	4	4	4	4	5	4	4	4	4	4
4	4	4	5	4	3	3	4	3	4	3	3	3	5	3	3	3	3	4	5	3	5	4	5	3	3	3	3	3	4	4	2	2	3	4	3	3	5	3	4	3	3	3	3	4	4	4	4	4	4
4	4	4	5	5	5	5	5	4	5	5	5	5	5	4	4	5	5	5	5	5	5	4	5	4	4	4	5	5	4	5	6	6	6	4	4	5	3	5	4	5	5	5	5	4	4	6	6	4	5
5	4	4	5	6	5	6	6	4	6	6	6	5	6	6	6	6	6	6	6	5	5	6	6	5	6	5	6	5	5	4	6	6	6	5	5	5	5	5	4	5	4	5	5	5	6	6	6	5	6
5	4	4	5	6	6	6	5	5	5	5	5	5	6	5	4	5	5	5	5	5	5	6	5	5	5	5	6	6	4	4	6	6	6	4	5	5	4	5	4	4	5	6	5	4	6	5	5	6	6
5	4	4	6	5	5	5	5	4	4	6	6	4	6	6	6	6	5	5	6	5	4	4	5	5	5	5	5	5	5	4	5	5	5	5	5	5	5	5	5	5	5	5	6	5	5	5	4	5	5
5	4	4	6	6	5	6	4	4	4	6	6	5	6	4	4	5	6	5	6	6	5	6	5	5	6	6	5	6	6	5	5	6	6	5	5	6	4	5	4	4	5	6	6	5	6	6	6	5	6
4	4	4	5	4	4	4	4	5	5	4	4	4	4	5	5	5	6	4	4	5	4	4	4	5	5	5	4	4	5	4	4	4	4	4	5	4	4	5	4	5	4	5	4	5	5	4	4	4	4
4	4	3	5	4	5	5	6	5	5	5	5	5	5	5	5	5	6	4	5	5	5	4	5	5	5	5	5	5	4	4	5	6	5	5	5	5	4	5	4	4	4	5	5	5	5	4	5	4	5
5	4	4	5	4	4	5	5	4	5	4	5	4	5	5	5	5	5	5	5	5	5	5	4	3	3	3	4	4	4	4	5	4	5	5	4	5	5	4	4	5	4	5	4	5	5	5	5	5	5
4	4	4	4	4	5	5	5	4	6	5	5	5	5	5	5	5	5	5	5	5	5	4	5	4	4	4	6	5	4	5	4	4	5	5	4	5	5	5	6	4	5	6	5	5	5	6	6	5	6
5	4	4	5	4	4	4	4	5	4	5	5	5	6	6	5	6	5	6	6	5	3	4	4	4	4	4	5	5	4	5	5	5	5	4	4	4	5	4	4	4	3	4	5	4	5	5	5	4	5
3	3	3	3	3	3	3	3	3	3	3	3	3	2	3	3	3	3	3	3	4	3	3	3	4	4	4	3	3	3	3	4	3	4	3	3	3	3	4	3	3	3	3	3	4	3	3	3	3	3
4	4	4	4	5	5	4	5	4	4	4	4	4	5	5	5	5	5	5	5	5	3	3	4	4	4	4	4	4	4	4	2	2	3	4	4	4	5	4	4	4	4	4	4	5	4	4	4	4	4
4	5	4	6	6	6	6	6	4	5	6	6	5	6	6	6	6	6	6	6	6	5	6	5	5	5	5	6	6	5	4	6	6	6	5	4	5	5	5	4	5	4	6	6	4	6	6	6	6	6
4	3	3	4	4	4	4	4	5	4	4	3	3	5	4	3	4	4	4	4	4	3	4	4	3	3	3	4	4	4	4	4	4	4	4	4	4	4	4	4	4	3	3	4	4	4	3	3	3	3
4	5	4	4	4	4	4	4	4	4	4	4	4	5	4	4	4	5	4	4	4	5	4	4	4	4	4	3	4	5	5	4	4	4	4	5	4	4	5	4	4	5	5	4	4	4	5	4	4	4
3	4	3	4	4	5	5	4	5	4	4	5	4	5	4	4	5	5	4	4	5	4	4	4	4	4	4	5	5	4	4	4	4	5	5	4	4	4	4	4	4	4	4	4	4	5	4	4	4	4
4	4	4	4	4	4	4	4	4	4	4	4	4	4	4	4	4	5	4	4	4	4	4	4	4	4	4	4	4	4	4	4	4	4	4	4	4	4	4	3	4	4	4	4	4	4	4	4	4	4
5	4	4	3	3	5	3	3	4	3	3	5	3	4	7	6	6	5	6	5	6	5	6	5	3	3	3	4	4	3	5	4	4	5	5	4	5	5	4	4	4	5	3	5	4	4	3	5	5	3
4	5	4	5	5	5	5	5	4	4	4	5	4	5	5	5	5	4	5	5	5	4	4	4	4	4	4	4	4	4	4	4	5	5	4	4	5	4	5	4	5	5	5	5	5	4	5	4	5	4
3	3	3	2	2	2	3	2	3	2	3	2	2	6	3	4	3	4	4	3	3	3	2	3	4	4	4	3	3	3	2	2	2	2	3	2	2	3	3	3	2	2	3	3	3	2	2	2	3	2
3	4	3	2	2	2	2	2	2	2	2	2	2	2	2	2	4	5	2	4	4	4	4	4	2	2	2	2	2	2	2	2	2	2	2	2	2	2	3	2	2	2	2	3	2	2	2	3	2	2
4	5	4	4	4	4	4	4	5	4	4	4	4	6	5	5	5	5	5	5	5	5	4	5	4	4	4	4	4	4	4	4	4	4	4	4	4	4	3	3	5	5	5	4	4	4	5	4	4	4
4	4	4	5	6	5	5	3	4	5	6	6	4	7	6	6	5	5	5	6	5	4	3	4	5	5	5	5	5	5	4	5	5	4	5	4	5	5	4	3	4	5	5	6	4	5	5	6	6	6
4	5	4	6	6	6	5	6	4	4	6	6	5	5	6	6	6	6	6	6	6	4	5	5	4	5	5	6	6	5	5	4	4	5	4	4	5	6	5	5	5	4	4	5	5	6	5	5	5	5
3	4	3	4	4	4	4	4	4	4	4	4	4	4	4	4	4	4	4	4	3	4	4	3	4	4	3	4	4	4	4	4	4	4	4	4	4	4	4	4	4	4	4	4	3	4	4	4	4	4
4	4	5	5	5	5	5	5	5	5	5	5	3	5	5	5	5	5	5	5	5	3	4	4	5	5	5	5	5	5	4	5	5	5	4	5	5	5	5	3	4	5	5	5	5	5	5	5	5	5
4	4	4	2	1	1	1	2	2	2	3	4	3	3	4	4	4	5	4	4	4	4	4	4	3	3	3	1	1	1	1	1	1	2	2	4	2	2	3	2	3	3	2	3	4	1	2	2	2	2
4	4	3	6	6	5	4	5	4	5	5	6	5	6	5	3	6	5	5	5	6	4	5	5	5	5	5	5	5	5	5	5	6	4	5	5	4	3	5	4	4	5	6	6	4	5	5	6	5	6
4	4	4	5	5	4	4	4	4	4	4	4	3	5	5	5	4	5	4	4	4	3	4	4	5	5	5	4	4	4	5	4	4	4	4	5	4	4	5	4	5	4	6	4	5	4	5	5	5	5
4	4	4	5	4	4	5	5	4	4	4	4	4	5	4	4	4	5	4	4	4	4	3	4	4	4	4	4	4	4	4	4	4	4	4	4	4	4	5	4	4	5	5	5	4	4	4	4	4	4
4	5	4	4	4	4	4	4	3	4	4	4	4	4	4	3	5	5	5	5	5	4	5	4	4	4	4	4	4	4	4	4	4	4	4	4	4	4	5	4	4	4	4	5	5	4	4	4	4	4
4	4	4	6	6	6	6	5	4	4	5	6	5	5	4	4	5	6	5	5	5	5	4	5	4	5	3	5	5	4	5	4	5	5	5	5	5	5	3	4	5	5	5	5	5	5	5	4	5	5
5	4	4	4	3	5	5	4	5	4	5	4	4	5	5	5	4	5	5	5	5	5	4	5	2	2	3	5	5	4	4	5	5	5	5	4	4	5	5	3	4	5	5	5	3	4	5	3	3	4
5	4	4	4	5	5	5	5	4	5	5	5	5	5	5	5	5	5	5	5	5	4	5	4	5	5	5	5	5	5	4	4	4	5	5	5	5	5	5	5	5	5	5	5	5	4	5	5	6	5
4	5	4	4	4	5	4	5	4	5	5	5	5	4	5	4	5	5	5	4	5	5	4	4	5	4	4	4	5	4	5	4	4	5	4	4	5	4	4	4	4	5	4	3	5	4	5	4	5	4
5	4	5	6	6	6	5	6	4	4	6	6	4	6	6	6	6	6	6	6	6	4	4	5	5	5	5	6	6	4	5	6	6	6	4	5	5	6	4	5	5	6	6	6	5	6	6	6	6	5
4	4	4	4	4	4	4	3	3	4	4	4	4	4	5	5	5	5	5	4	5	4	4	4	3	3	3	4	4	3	3	3	3	4	4	3	4	4	4	4	4	4	3	4	4	3	3	3	3	3
4	4	4	5	4	4	4	4	5	5	4	5	4	5	5	4	5	4	4	4	5	4	4	4	4	4	4	3	4	3	4	3	4	4	5	4	4	5	3	4	5	5	5	5	5	5	5	5	4	4
4	3	3	5	5	3	3	4	3	3	3	5	4	6	3	3	5	5	4	5	5	3	3	5	3	4	4	3	3	3	3	4	4	4	4	4	3	4	5	4	4	4	5	5	4	3	4	5	5	5
4	5	4	4	4	3	5	3	4	3	4	4	4	5	5	4	4	5	5	4	4	5	4	4	4	4	4	4	4	4	5	4	5	4	4	4	4	4	4	4	4	3	4	4	5	4	4	4	3	3
4	4	4	4	2	1	1	1	1	1	1	2	1	2	3	5	6	5	4	4	5	4	4	3	1	1	2	1	1	1	1	3	3	1	1	1	1	2	2	2	1	2	1	2	4	1	1	1	2	1
3	4	3	3	3	4	4	3	4	4	3	4	3	5	5	3	4	5	4	4	3	3	3	4	3	3	3	2	3	4	4	1	1	4	4	5	4	4	4	4	5	4	4	4	4	4	4	4	4	4
3	4	3	4	2	2	4	4	4	3	3	4	3	4	4	4	3	4	3	4	4	4	4	3	2	4	4	4	4	3	4	4	4	3	4	4	4	4	3	3	4	2	3	3	4	4	2	2	3	3
3	3	3	3	3	2	2	2	4	2	3	3	3	2	3	3	4	4	3	3	4	3	3	3	4	3	3	1	1	1	2	4	4	4	3	3	3	3	2	2	2	2	2	2	2	1	2	4	4	4
2	3	2	3	2	2	2	2	2	2	2	2	2	5	3	5	2	2	2	2	2	2	2	2	2	2	2	2	2	2	2	2	2	2	2	2	2	2	2	2	2	2	2	2	2	2	2	2	2	2
3	3	3	4	4	3	4	4	3	3	3	4	3	4	3	3	3	4	3	4	4	3	3	4	4	3	3	4	4	4	4	3	3	3	4	4	4	3	4	3	4	3	4	4	4	3	4	4	3	3
4	4	4	4	4	4	4	4	4	4	4	4	4	5	4	4	4	5	4	4	4	4	4	4	3	3	3	4	4	4	4	4	4	4	4	4	4	4	4	4	4	4	4	4	4	4	4	4	4	4
4	4	3	4	5	4	5	4	5	4	4	4	4	3	3	5	5	5	4	5	3	4	4	5	5	5	5	5	4	5	4	5	4	5	4	5	4	3	5	4	5	4	5	5	4	5	3	5	4	5
2	4	3	1	1	2	1	1	2	4	2	4	3	4	5	5	5	5	1	2	5	1	1	2	3	3	3	2	5	5	3	2	2	2	3	3	3	4	3	3	3	3	2	4	3	5	4	5	5	4
4	5	4	4	4	4	4	4	3	4	3	4	3	3	4	4	4	3	5	5	4	5	4	4	3	3	3	3	4	4	4	3	4	4	4	4	4	4	4	4	4	4	4	3	4	4	4	3	4	4
2	2	2	1	1	1	1	4	1	1	1	1	1	3	4	3	3	3	2	2	2	2	2	2	3	4	3	2	2	3	1	1	1	2	2	2	3	2	3	2	2	3	3	3	4	2	2	3	3	2
4	4	4	3	5	5	5	4	3	4	5	5	5	5	4	4	4	4	4	4	4	4	4	4	4	3	4	5	4	4	4	4	4	4	5	5	5	4	5	4	4	5	4	3	4	4	4	5	6	4
3	4	3	4	5	5	4	3	4	5	3	4	3	5	5	3	4	4	3	3	3	4	4	5	5	4	5	4	4	5	4	3	3	3	3	4	4	5	3	4	4	5	5	5	4	4	5	5	5	5
4	5	4	5	5	5	5	5	5	5	4	5	4	5	5	5	5	5	5	5	5	5	4	4	4	4	4	4	4	5	4	3	3	3	4	4	5	5	5	5	5	4	5	5	3	5	4	5	4	5
4	5	4	6	6	3	3	2	4	5	6	6	6	6	5	5	6	5	5	6	6	4	4	3	4	4	4	3	4	5	4	3	5	5	4	4	3	4	5	4	4	5	5	4	4	5	5	5	5	5
3	4	3	4	4	4	4	4	5	5	4	4	4	5	4	4	5	5	4	3	3	4	4	3	4	4	4	5	4	4	4	4	4	4	4	3	3	4	4	4	5	4	4	3	3	5	5	4	4	4
4	4	4	4	6	5	5	4	4	5	4	5	4	4	5	5	4	4	5	4	4	5	5	4	4	4	4	4	4	4	3	4	4	4	4	4	4	4	4	4	4	4	4	3	3	4	4	4	4	4
1	1	1	7	5	1	1	1	1	1	1	1	1	2	6	7	2	2	2	1	1	1	2	1	6	5	6	2	2	3	2	1	3	2	2	3	3	3	3	3	4	1	2	5	1	1	1	2	2	2
2	2	2	2	2	3	2	4	2	3	2	2	2	3	2	2	2	3	2	2	2	2	2	2	2	2	2	2	1	1	1	2	4	2	2	2	2	2	2	2	3	4	2	1	1	2	2	3	2	2
5	4	4	5	5	5	4	4	4	5	4	5	4	5	5	5	5	5	5	5	5	5	4	5	3	3	3	4	4	4	4	3	3	3	4	4	4	4	4	4	3	3	4	5	4	4	3	4	4	5
3	4	3	4	4	3	3	2	4	3	4	4	4	3	4	3	3	4	4	4	2	4	4	4	3	3	3	3	4	3	4	1	4	3	3	3	2	3	3	3	2	3	2	4	3	3	3	4	4	4
5	5	5	5	5	5	5	5	3	3	5	5	5	6	5	5	6	6	5	5	5	5	5	4	5	4	5	5	5	5	5	5	4	5	4	4	4	5	4	4	5	5	5	5	5	5	5	5	5	4
5	4	4	6	6	6	6	4	5	4	6	6	5	6	6	6	6	6	6	6	6	5	4	4	5	5	5	6	6	4	5	5	4	6	4	5	5	5	3	4	4	5	5	6	5	6	5	5	6	5
4	5	4	5	6	6	5	5	4	4	6	5	5	7	5	6	5	5	5	4	5	5	4	4	6	4	6	5	5	5	4	5	5	5	5	5	4	5	4	4	3	3	5	4	5	5	5	6	5	5
5	4	4	4	5	5	5	4	4	4	4	5	4	5	5	6	6	5	5	5	5	5	4	5	5	5	5	5	5	4	5	4	4	5	5	5	4	5	5	5	4	5	5	5	4	5	5	5	5	5
5	4	4	5	5	4	5	5	5	4	5	4	4	6	6	5	5	5	5	6	5	4	5	5	4	5	4	5	5	4	5	4	6	6	4	5	4	5	5	5	5	5	4	5	4	4	5	5	6	6
4	5	4	5	5	5	4	5	4	4	5	5	4	5	6	6	6	5	6	6	6	6	5	5	4	4	4	6	6	4	4	5	5	5	4	4	5	5	4	4	4	5	6	5	5	6	6	5	6	4
4	4	4	4	4	4	5	3	4	4	4	4	4	5	4	4	4	4	4	4	5	4	4	4	5	4	5	3	4	5	4	5	5	5	5	4	4	5	5	5	4	4	4	5	4	3	3	4	4	4
4	4	4	5	5	4	5	3	5	4	4	5	4	4	5	4	5	5	4	5	5	4	4	5	4	5	5	4	4	4	4	5	5	4	4	4	5	5	4	4	5	5	4	4	4	4	4	5	5	4
4	4	4	4	4	4	4	5	5	4	4	4	4	5	4	4	4	5	5	4	4	4	4	4	5	4	4	4	5	4	5	4	4	4	4	4	5	4	5	4	4	4	5	5	4	4	5	5	4	4
4	3	3	5	4	5	4	3	4	4	3	5	4	5	4	5	5	6	4	4	5	3	4	4	4	5	3	3	4	4	3	4	5	4	5	4	4	4	4	4	5	4	4	4	4	5	4	5	4	3
4	5	4	4	5	5	5	6	4	5	5	4	5	6	5	5	4	6	4	5	5	4	4	5	5	4	5	5	5	5	4	5	6	6	5	4	4	5	5	5	4	4	5	4	4	5	4	4	5	4
4	5	4	5	5	4	5	5	3	4	5	5	4	4	5	5	5	6	5	5	5	5	4	5	5	5	5	5	5	4	4	5	5	5	5	4	4	5	5	5	5	5	5	4	4	5	5	5	5	5
4	4	4	5	4	4	5	4	4	4	4	5	4	5	4	4	5	5	4	4	4	4	4	4	5	4	4	4	4	4	4	5	5	4	5	4	5	4	4	4	4	5	4	5	4	5	4	5	5	5
4	5	4	5	5	4	4	5	4	5	4	5	4	6	5	5	5	5	5	5	5	4	5	4	4	4	4	4	4	4	5	4	4	4	4	5	4	4	4	4	4	5	5	4	5	4	5	5	5	4
4	5	4	4	4	4	4	5	4	5	5	4	4	5	5	4	4	5	5	4	4	5	4	4	5	5	2	5	5	4	4	4	4	4	4	4	4	4	5	4	5	5	5	3	4	4	4	4	4	5
3	4	3	4	4	4	3	4	5	4	4	4	4	5	5	5	4	4	3	3	4	4	3	3	3	3	4	4	3	4	3	3	5	4	4	5	4	3	3	3	4	4	4	2	4	5	5	5	3	4
4	4	4	5	7	5	5	3	5	5	4	4	4	5	4	4	5	6	4	4	5	4	4	4	4	4	4	5	4	4	4	5	5	5	5	4	4	7	4	5	4	4	4	4	4	5	5	5	5	5
5	5	5	5	5	5	4	5	4	5	4	5	5	5	5	4	4	5	5	5	5	5	4	5	4	4	3	4	5	4	5	4	3	3	3	4	4	4	5	4	4	5	4	5	5	5	5	4	4	5
4	5	4	4	4	4	3	4	3	3	3	3	3	4	6	6	4	4	5	4	3	4	5	4	3	5	3	4	3	2	2	2	2	3	3	2	3	3	4	3	4	5	3	4	3	3	2	4	4	4
4	5	4	4	4	4	3	4	3	3	3	3	3	4	6	6	4	4	5	4	3	4	5	4	3	5	4	4	3	2	2	2	2	3	3	2	3	3	3	3	4	5	3	3	3	3	2	4	4	4
4	4	4	5	4	5	5	5	4	5	5	5	5	4	4	5	4	5	4	4	4	4	4	4	4	5	4	4	4	4	4	4	4	5	4	5	4	5	4	4	4	4	4	5	4	4	4	4	4	4
4	5	4	5	5	4	4	5	6	5	4	4	4	5	4	5	6	5	6	6	6	4	5	5	4	4	3	4	5	4	4	4	5	5	5	4	5	4	5	4	5	4	3	4	4	5	6	5	4	3
4	4	4	4	5	5	4	4	4	4	4	4	4	3	4	4	5	4	4	4	5	4	5	4	5	5	5	4	4	4	4	4	4	4	4	4	4	4	4	4	5	5	5	3	3	4	4	5	5	4
5	4	4	4	4	4	5	4	5	5	4	5	4	7	6	6	5	5	6	6	5	5	4	5	4	4	4	5	5	5	4	4	3	4	4	4	4	5	5	5	4	4	4	3	4	4	4	5	5	5
5	4	4	4	4	4	5	4	4	5	4	4	4	5	4	4	4	4	4	4	4	4	4	4	4	4	4	5	4	5	4	4	4	4	4	4	4	4	4	4	4	4	4	4	5	4	5	4	4	5
5	4	4	5	5	5	5	5	5	5	4	5	5	6	6	6	6	5	6	6	6	4	5	5	6	6	6	5	7	4	5	5	5	5	4	4	5	5	5	5	4	4	5	5	5	5	5	5	5	5
5	5	5	5	4	4	4	4	4	4	5	5	5	5	5	5	5	5	5	5	5	5	4	4	5	4	4	4	4	4	4	3	3	3	4	4	3	4	5	4	5	4	5	5	4	4	5	5	5	5
4	4	4	4	4	4	4	4	5	5	5	5	5	4	4	4	5	5	4	4	5	4	4	4	4	4	4	5	5	4	5	4	4	4	5	4	4	5	4	4	4	4	4	5	4	4	4	4	4	4
5	4	4	5	5	6	5	5	5	5	5	6	5	6	5	6	5	6	6	5	6	5	4	5	4	4	5	6	5	4	5	5	6	6	4	4	5	5	5	5	5	4	5	4	6	5	6	5	6	5
4	4	4	5	4	4	4	4	4	4	4	4	4	5	4	4	5	5	4	5	5	4	4	5	4	4	4	5	4	5	4	4	4	4	4	5	4	4	4	4	4	4	4	4	4	4	4	4	4	5
3	4	3	3	3	3	3	4	3	3	4	4	4	3	5	5	3	4	4	4	3	4	4	4	3	3	3	3	3	3	3	1	3	3	4	3	3	3	4	3	3	3	3	4	4	3	3	3	4	4
5	4	4	3	3	5	5	3	4	5	5	5	4	5	5	5	5	3	5	5	5	5	5	5	3	3	3	5	5	3	4	3	5	5	5	4	4	5	4	4	5	5	5	3	5	5	5	5	5	4
3	4	3	3	4	4	5	4	4	5	4	4	4	5	3	4	4	4	4	3	4	4	4	3	4	4	4	4	4	4	4	4	5	4	4	4	4	4	4	4	4	4	4	4	4	4	4	5	4	4
4	5	4	7	7	6	7	7	5	6	7	6	7	7	7	7	7	4	7	7	7	6	5	6	7	7	7	7	6	6	5	7	7	7	5	6	6	7	6	6	6	7	7	6	7	7	7	7	7	7
4	5	4	5	6	5	5	6	5	4	4	5	4	5	5	5	4	4	4	4	4	5	4	4	4	4	4	5	7	5	5	4	5	5	5	4	4	4	4	4	5	5	5	4	5	5	5	5	5	4
5	4	4	5	6	5	5	5	5	5	4	5	4	4	5	5	5	5	6	4	5	4	5	4	4	5	5	5	5	4	4	5	5	5	4	5	4	5	5	5	6	5	5	5	5	6	5	5	4	5
5	4	4	6	5	5	4	5	5	4	6	5	5	6	5	5	6	5	6	5	6	5	4	4	5	5	6	5	5	5	4	5	6	6	4	5	4	5	5	5	5	4	6	5	5	4	5	6	6	5
[truncated: 11 more columns]
